# Supplementary material for: αvβ1 integrin is enriched in extracellular vesicles of metastatic breast cancer cells: A mechanism mediated by galectin‐3
Source: J Extracell Vesicles. 2022 Aug 3;11(8):e12234. doi: 10.1002/jev2.12234 (PMC9451529; doi:10.1002/jev2.12234)
Supplement: Supplementary file 1 — Supporting Information [file JEV2-11-e12234-s007.xlsx]

## Sheet: Sheet1
Gene Ontology Analysis by Biological Processes (Top 15 by %)
Term	Count	%	P-Value	Benjamini
cell-cell adhesion	52	11.8	1.5e-29	3.7e-26
cell adhesion	45	10.2	5.4e-14	1.1e-11
signal transduction	41	9.3	0.038	0.4
extracellular matrix organization	31	7	3.4e-15	8.6e-13
protein folding	30	6.8	2.5e-15	8e-13
viral process	29	6.6	4.2e-09	3.2e-07
negative regulation of apoptotic process	26	5.9	0.00033	0.0088
response to drug	24	5.4	4.3e-06	0.0002
cellular protein metabolic process	23	5.2	2.9e-13	4e-11
protein stabilization	22	5	4.3e-11	4.4e-09
cell proliferation	22	5	0.00056	0.014
protein transport	22	5	0.0015	0.032
positive regulation of gene expression, epigenetic	20	4.5	6.5e-16	2.3e-13
Wnt signaling pathway, planar cell polarity pathway	20	4.5	1.8e-12	2.4e-10
regulation of mRNA stability	20	4.5	1.5e-11	1.7e-09
Gene Ontology Analysis by Cellular Components (Top 15 by %)
Term	Count	%	P-Value	Benjamini
extracellular exosome	341	77.3	4.9e-190	2.7e-187
cytosol	224	50.8	2.3e-55	2.5e-53
cytoplasm	207	46.9	2.5e-16	1.4e-14
membrane	204	46.3	1.6e-72	4.4e-70
plasma membrane	165	37.4	1.5e-12	5.5e-11
nucleus	164	37.2	0.00049	0.0036
nucleoplasm	112	25.4	2.9e-08	4.7e-07
focal adhesion	92	20.9	6.9e-64	1.3e-61
extracellular region	83	18.8	5.5e-11	1.2e-09
extracellular matrix	81	18.4	1.6e-61	2.3e-59
extracellular space	73	16.6	1.2e-10	2.3e-09
cell-cell adherens junction	72	16.3	9.7e-48	9e-46
perinuclear region of cytoplasm	47	10.7	1.4e-11	4.2e-10
myelin sheath	46	10.4	1.5e-36	1e-34
mitochondrion	46	10.4	0.014	0.068
Gene Ontology Analysis by Molecular Functions (Top 15 by %)
Term	Count	%	P-Value	Benjamini
protein binding	344	78	1.1e-32	3.8e-30
poly(A) RNA binding	101	22.9	5.4e-29	1.2e-26
ATP binding	101	22.9	9.6e-20	1.3e-17
cadherin binding involved in cell-cell adhesion	68	15.4	6.3e-45	4.3e-42
identical protein binding	44	10	6.8e-07	2.4e-05
protein domain specific binding	37	8.4	6.1e-20	1.1e-17
GTP binding	37	8.4	2e-11	1.2e-09
protein homodimerization activity	37	8.4	0.00014	0.0026
protein heterodimerization activity	33	7.5	4.3e-07	1.6e-05
calcium ion binding	32	7.3	0.0033	0.041
GTPase activity	29	6.6	1.2e-11	9.5e-10
ATPase activity	26	5.9	8.6e-12	7.4e-10
enzyme binding	26	5.9	1.7e-06	5.7e-05
protein kinase binding	26	5.9	1.5e-05	0.00035
integrin binding	23	5.2	2e-14	2.3e-12
KEGG Pathway Analysis (Top 15 by %)
Term	Count	%	P-Value	Benjamini
Focal adhesion	34	7.7	2.6e-10	3e-08
Viral carcinogenesis	32	7.3	4e-09	2.4e-07
PI3K-Akt signaling pathway	32	7.3	0.00029	0.0029
Endocytosis	31	7	6.3e-07	2.1e-05
Pathways in cancer	31	7	0.0048	0.034
Phagosome	27	6.1	4.1e-09	2.4e-07
Regulation of actin cytoskeleton	27	6.1	4e-06	0.0001
Alcoholism	26	5.9	5.3e-07	2e-05
Biosynthesis of antibiotics	24	5.4	0.00012	0.0015
Proteoglycans in cancer	23	5.2	0.00014	0.0016
ECM-receptor interaction	22	5	2.5e-10	3e-08
Systemic lupus erythematosus	22	5	7.8e-07	2.3e-05
Protein processing in endoplasmic reticulum	22	5	3.3e-05	0.00064
Carbon metabolism	17	3.9	6e-05	0.00099
Leukocyte transendothelial migration	17	3.9	7.5e-05	0.0011
