# Supplementary material for: αvβ1 integrin is enriched in extracellular vesicles of metastatic breast cancer cells: A mechanism mediated by galectin‐3
Source: J Extracell Vesicles. 2022 Aug 3;11(8):e12234. doi: 10.1002/jev2.12234 (PMC9451529; doi:10.1002/jev2.12234)
Supplement: Supplementary file 2 — Supporting Information [file JEV2-11-e12234-s006.xlsx]

## Sheet: Sheet1
Gene Ontology Analysis by Biological Processes (Top 15 by %)
Term	Count	%	P-Value	Benjamini
transport	82	15.2	7.9e-05	0.0052
protein transport	44	8.1	4e-08	1.1e-05
cell adhesion	42	7.8	1.1e-09	3.5e-07
proteolysis	38	7	8.4e-06	0.0008
cell-cell adhesion	35	6.5	1.1e-17	3.1e-14
translation	32	5.9	9e-07	0.00016
negative regulation of apoptotic process	32	5.9	0.00064	0.03
small GTPase mediated signal transduction	29	5.4	3.2e-10	1.3e-07
positive regulation of cell proliferation	29	5.4	0.0026	0.077
oxidation-reduction process	28	5.2	0.063	0.59
angiogenesis	25	4.6	1.5e-07	3.5e-05
response to drug	25	4.6	6.4e-05	0.0045
metabolic process	25	4.6	0.005	0.12
protein folding	24	4.4	2.5e-12	2.3e-09
positive regulation of gene expression	24	4.4	0.0016	0.056
Gene Ontology Analysis by Cellular Components (Top 15 by %)
Term	Count	%	P-Value	Benjamini
extracellular exosome	436	80.7	1.4e-284	8e-282
cytoplasm	355	65.7	1.4e-53	1.7e-51
membrane	336	62.2	2e-37	1.5e-35
nucleus	238	44.1	1.9e-11	5e-10
plasma membrane	224	41.5	3.4e-18	1.4e-16
cytosol	171	31.7	7.8e-51	7.7e-49
focal adhesion	113	20.9	2.3e-83	6.8e-81
mitochondrion	88	16.3	1.4e-08	2.3e-07
nucleoplasm	85	15.7	1.3e-05	0.00011
extracellular space	82	15.2	2.9e-09	5.2e-08
cell-cell adherens junction	81	15	1.9e-54	2.8e-52
intracellular	78	14.4	7.5e-07	8.5e-06
perinuclear region of cytoplasm	69	12.8	2.6e-20	1.4e-18
myelin sheath	67	12.4	1.6e-54	2.8e-52
cell surface	66	12.2	1.4e-20	8.3e-19
Gene Ontology Analysis by Molecular Functions (Top 15 by %)
Term	Count	%	P-Value	Benjamini
protein binding	240	44.4	1.7e-30	7e-28
nucleotide binding	133	24.6	9.5e-21	1.3e-18
poly(A) RNA binding	103	19.1	3.5e-25	9.4e-23
ATP binding	80	14.8	5e-07	1.7e-05
cadherin binding involved in cell-cell adhesion	79	14.6	4.9e-54	3.9e-51
hydrolase activity	73	13.5	7.1e-05	0.0013
GTP binding	54	10	4.8e-21	9.7e-19
protein complex binding	52	9.6	7.5e-21	1.2e-18
protein homodimerization activity	48	8.9	6.9e-06	0.00018
protein domain specific binding	42	7.8	6.5e-17	6.6e-15
actin binding	42	7.8	2e-14	1.6e-12
identical protein binding	41	7.6	5e-06	0.00013
calcium ion binding	40	7.4	0.00013	0.0023
GTPase activity	39	7.2	1.7e-19	2e-17
enzyme binding	39	7.2	9.3e-11	5.8e-09
KEGG Pathway Analysis (Top 15 by %)
Term	Count	%	P-Value	Benjamini
Endocytosis	41	7.6	7.1e-11	3.4e-09
Regulation of actin cytoskeleton	39	7.2	1.9e-12	2.3e-10
Pathways in cancer	38	7	9.7e-05	0.0011
Biosynthesis of antibiotics	36	6.7	1.9e-10	7.6e-09
Focal adhesion	35	6.5	3.1e-10	1.1e-08
Phagosome	33	6.1	3.2e-11	1.9e-09
Proteoglycans in cancer	32	5.9	1.2e-08	3.6e-07
PI3K-Akt signaling pathway	31	5.7	0.002	0.014
Carbon metabolism	29	5.4	9.1e-13	2.2e-10
Viral carcinogenesis	25	4.6	0.00038	0.0038
Rap1 signaling pathway	23	4.3	0.00076	0.0065
Amoebiasis	21	3.9	8.2e-07	1.6e-05
Leukocyte transendothelial migration	21	3.9	9.5e-07	1.7e-05
ECM-receptor interaction	19	3.5	1.8e-07	4.4e-06
Platelet activation	19	3.5	6.4e-05	0.0009
