# Supplementary material for: αvβ1 integrin is enriched in extracellular vesicles of metastatic breast cancer cells: A mechanism mediated by galectin‐3
Source: J Extracell Vesicles. 2022 Aug 3;11(8):e12234. doi: 10.1002/jev2.12234 (PMC9451529; doi:10.1002/jev2.12234)
Supplement: Supplementary file 3 — Supporting Information [file JEV2-11-e12234-s004.xlsx]

## Sheet: Sheet1
Gene Ontology Analysis by Biological Processes (Top 15 by %)
Term	Count	%	P-Value	Benjamini
cell-cell adhesion	69	17.6	7.3e-52	1.5e-48
mRNA splicing, via spliceosome	34	8.7	6.4e-18	4.3e-15
translational initiation	29	7.4	3.8e-19	3.8e-16
translation	25	6.4	3.6e-09	9.4e-07
negative regulation of apoptotic process	24	6.1	0.0003	0.019
negative regulation of transcription from RNA polymerase II promoter	24	6.1	0.062	0.82
nuclear-transcribed mRNA catabolic process, nonsense-mediated decay	23	5.9	2.5e-14	1e-11
rRNA processing	23	5.9	3.7e-09	9.4e-07
viral process	23	5.9	1.4e-06	0.0002
SRP-dependent cotranslational protein targeting to membrane	21	5.4	2.3e-14	1e-11
viral transcription	21	5.4	7.7e-13	2.6e-10
protein folding	19	4.8	1.5e-07	2.8e-05
mRNA processing	18	4.6	7e-07	0.00012
cell proliferation	18	4.6	0.0043	0.15
regulation of mRNA stability	15	3.8	8.3e-08	1.7e-05
Gene Ontology Analysis by Cellular Components (Top 15 by %)
Term	Count	%	P-Value	Benjamini
cytoplasm	227	57.9	1.5e-35	1.7e-33
extracellular exosome	195	49.7	2.6e-59	5.8e-57
nucleus	176	44.9	3.2e-11	1.1e-09
cytosol	157	40.1	2.9e-25	1.6e-23
membrane	132	33.7	3.5e-30	3.2e-28
nucleoplasm	127	32.4	2.9e-18	1.2e-16
cell-cell adherens junction	83	21.2	1.2e-65	5.3e-63
focal adhesion	71	18.1	8.8e-45	1.3e-42
mitochondrion	62	15.8	7.3e-09	1.7e-07
extracellular matrix	49	12.5	1.1e-28	8.1e-27
extracellular space	43	11	0.0072	0.053
nucleolus	41	10.5	2.3e-06	4.4e-05
myelin sheath	37	9.4	1e-27	6.5e-26
perinuclear region of cytoplasm	34	8.7	1.2e-06	2.4e-05
intracellular ribonucleoprotein complex	32	8.2	1.8e-23	8.9e-22
Gene Ontology Analysis by Molecular Functions (Top 15 by %)
Term	Count	%	P-Value	Benjamini
protein binding	313	79.8	7.5e-33	1.6e-30
poly(A) RNA binding	157	40.1	7.3e-83	4.6e-80
cadherin binding involved in cell-cell adhesion	82	20.9	7.8e-66	2.4e-63
RNA binding	56	14.3	9.9e-21	1.6e-18
ATP binding	54	13.8	0.00089	0.018
identical protein binding	44	11.2	2.7e-08	2.2e-06
nucleotide binding	41	10.5	2.6e-17	3.3e-15
structural constituent of ribosome	23	5.9	8.5e-09	7.7e-07
protein kinase binding	23	5.9	5.8e-05	0.0024
ubiquitin protein ligase binding	21	5.4	1.1e-05	0.00061
enzyme binding	21	5.4	8.8e-05	0.003
unfolded protein binding	19	4.8	5.8e-11	6.1e-09
actin binding	18	4.6	0.00024	0.0062
actin filament binding	15	3.8	2e-06	0.00014
protein domain specific binding	15	3.8	0.00032	0.0074
KEGG Pathway Analysis (Top 15 by %)
Term	Count	%	P-Value	Benjamini
Metabolic pathways	51	13	0.078	0.47
Biosynthesis of antibiotics	23	5.9	2.4e-06	0.00012
Ribosome	21	5.4	2.4e-08	2.4e-06
PI3K-Akt signaling pathway	19	4.8	0.045	0.31
Carbon metabolism	18	4.6	2e-07	1.4e-05
Focal adhesion	18	4.6	0.00059	0.0095
Regulation of actin cytoskeleton	17	4.3	0.002	0.027
Phagosome	16	4.1	0.00016	0.0032
Spliceosome	15	3.8	0.00015	0.0032
Protein processing in endoplasmic reticulum	15	3.8	0.0017	0.025
Pathogenic Escherichia coli infection	14	3.6	8.4e-09	1.7e-06
Biosynthesis of amino acids	13	3.3	4.4e-06	0.00018
Proteoglycans in cancer	13	3.3	0.039	0.28
Viral carcinogenesis	13	3.3	0.045	0.31
Glycolysis / Gluconeogenesis	12	3.1	1.3e-05	0.00044
