# Supplementary material for: αvβ1 integrin is enriched in extracellular vesicles of metastatic breast cancer cells: A mechanism mediated by galectin‐3
Source: J Extracell Vesicles. 2022 Aug 3;11(8):e12234. doi: 10.1002/jev2.12234 (PMC9451529; doi:10.1002/jev2.12234)
Supplement: Supplementary file 4 — Supporting Information [file JEV2-11-e12234-s001.xlsx]

## Sheet: Sheet1
Name	Sequence
LGALS1-shRNA1	CCGGCGCTAAGAGCTTCGTGCTGAACTCGAGTTCAGCACGAAGCTCTTAGCGTTTTTGAATT
LGALS1-shRNA2	CCGGCACCATCGTGTGCAACAGCAACTCGAGTTGCTGTTGCACACGATGGTGTTTTTGAATT
LGALS1-shRNA3	CCGGCCAGCCTGGAAGTGTTGCAGACTCGAGTCTGCAACACTTCCAGGCTGGTTTTTGAATT
LGALS1-shRNA4	CCGGGCTGCCAGATGGATACGAATTCTCGAGAATTCGTATCCATCTGGCAGCTTTTTGAATT
LGALS3-shRNA1	CCGGGCAAACAGAATTGCTTTAGATCTCGAGATCTAAAGCAATTCTGTTTGCTTTTTGAATT
LGALS3-shRNA2	CCGGCCCACGCTTCAATGAGAACAACTCGAGTTGTTCTCATTGAAGCGTGGGTTTTTGAATT
LGALS3-shRNA3	CCGGGCAATACAAAGCTGGATAATACTCGAGTATTATCCAGCTTTGTATTGCTTTTTGAATT
LGALS3-shRNA4	CCGGGCTCACTTGTTGCAGTACAATCTCGAGATTGTACTGCAACAAGTGAGCTTTTTGAATT
scrambled-shRNA	CCGGTCCTAAGGTTAAGTCGCCCTCGCTCGAGCGAGGGCGACTTAACCTTAGGTTTTTGAATT
