# Supplementary material for: αvβ1 integrin is enriched in extracellular vesicles of metastatic breast cancer cells: A mechanism mediated by galectin‐3
Source: J Extracell Vesicles. 2022 Aug 3;11(8):e12234. doi: 10.1002/jev2.12234 (PMC9451529; doi:10.1002/jev2.12234)
Supplement: Supplementary file 5 — Supporting Information [file JEV2-11-e12234-s005.xlsx]

## Sheet: Cleared Up Data
T	N	M	LVI	ER/PR/Her2	Category
T2	N2a	M1	N	N/N/N	2	15
T2	N0	M0	N	N/N/N	1			15	Triple Negative / Basal-like							0.170455
T2	N0	M0	N	N/N/N	1
T1c	N0	M0	N	N/N/N	1			13	Hormone-receptor positive (ER and/or PR +)/Her2 positive : Lum B							0.147727
T3	N3a	M1	Y	N/N/N	1
T1c	N1mi	M0	Y	N/N/N	2			50	Hormone-receptor positive (ER and/or PR +)/Her2 negative : Lum-A or Lum B							0.568182
T2	N0	M0	N	N/N/N	1
T3	N0	MX	N	N/N/N	2			10	Hormone-receptor positive (ER and PR -)/Her2 positive : Her2 +							0.113636
T3	N1a	M0	Y	N/N/N	2
T1c	N0	M1	Y	N/N/N	1			32	Unclassified due to unknown receptor expresion info
T1c	N1	M0	N	N/N/N	1
T3	N0	M1	Y	N/N/N	2			120	Total Cases
T1a	N0	M0	Y	N/N/N	2
T2	N2a	M1	N	N/N/N	2
T2	N0	M1	Y	N/N/N	2
T1mi	N0	M0	N	N/N/P	1	10
T1c	N0	M0	N	N/N/P	1
T2	N0	M0	Y	N/N/P	1
T2	N0	M0	N	N/N/P	2
T1b	N0	M0	N	N/N/P	1
T2	N3a	M0	N	N/N/P	1
T2	N1a	M0	Y	N/N/P	2
T2	N1a	M1	N	N/N/P	2
T2	Nx	M0	N	N/N/P	1
T1c	N0	M0	N	N/N/P	1
Tx	N1a	M1	Y	N/N/Q	2	3
T4b	N0	M1	N	N/N/Q	2
T1c	N0	M0	N	N/N/Q	2
T3	N2a	M1	Y	N/P/N	1	1
T1c	N0	M0	N	N/P/Q	1	7
Tis (DCIS)	N0	M0	NA	NA	1
Tis (DCIS)	N0	M0	NA	NA	1
Tis (DCIS)	Nx	M0	NA	NA	2
Tis (DCIS)	N0	M0	NA	NA	1
Tis	N0	M0	NA	NA	1
Tis (DCIS)	N0	M0	NA	NA	1
T2	N0	M0	N	P/N/N	1	2
T1c	N1a	M0	N	P/N/N	2
T2	N1a	M0	N	P/N/P	2	1
T1c	Nx	M0	N	P/N/Q	2	1
T1c	N0	M0	N	P/P/N	1	47
T2	N0	M1	Y	P/P/N	1
Tis (DCIS)	N0	M0	N	P/P/N	1
T2	N2a	M1	Y	P/P/N	2
T1c	N0	M0	N	P/P/N	1
T1c	N0	M0	N	P/P/N	1
T2	N0	M0	N	P/P/N	1
T1c	N0	M0	N	P/P/N	1
T2	N2a	M1	N	P/P/N	2
T2	N0	M0	Y	P/P/N	1
T2	N2a	M0	N	P/P/N	1
T1a	N0	M0	N	P/P/N	1
T2	N1mi	M0	N	P/P/N	2
T3	N3a	M0	Y	P/P/N	1
T2	N0	M0	N	P/P/N	1
T1c	N0	M0	NA	P/P/N	2
T1c	N0	M0	N	P/P/N	1
T1c	N1a	M0	N	P/P/N	2
T1c	N1a	M0	N	P/P/N	2
T2	N0	M0	N	P/P/N	1
T2	N1a	M0	N	P/P/N	2
T2	N0	M0	N	P/P/N	1
T1c	N0	M0	N	P/P/N	1
T1c	N0	M0	N	P/P/N	2
T2	N0	M0	N	P/P/N	2
T2	N0	M0	N	P/P/N	1
T2	N2a	M0	N	P/P/N	2
Tis (EP)	N0	M0	N	P/P/N	1
T4b	N0	M0	N	P/P/N	2
T2	N0	M0	N	P/P/N	1
T2	N0	M0	N	P/P/N	1
T1c	N0	Mx	N	P/P/N	2
T1c	N0	M1	Y	P/P/N	2
T1b	N0	M0	N	P/P/N	2
T2	N1a	M0	N	P/P/N	1
T2	N0	M0	N	P/P/N	1
T1c	N0	M0	N	P/P/N	1
T2	N0	Mx	N	P/P/N	2
T2	N2a	M1	N	P/P/N	2
T1c	N0	M0	Y	P/P/N	2
T2	N2a	M0	N	P/P/N	1
T1c	N1a	M0	N	P/P/N	2
T2	N0	M0	N	P/P/N	2
T1c	N0	M0	N	P/P/N	1
T2	N1a	M0	N	P/P/N	2
T1a	N0	M0	N	P/P/N	2
T2	N0	M0	N	P/P/P	1
T1c	N0	M0	N	P/P/P	1	12
T1c	N3c	M0	Y	P/P/P	1
T2	N1a	M0	N	P/P/P	2
T2	N1a	M0	N	P/P/P	1
T2	N1mi	M1	N	P/P/P	2
T2	N0	M0	N	P/P/P	1
T1c	N0	M0	N	P/P/P	1
T2	N0	M0	N	P/P/P	2
T1c	N0	M0	N	P/P/P	2
T2	N2a	M0	N	P/P/P	2
T2	Nx	M0	N	P/P/P	2
T2	N1a	M0	N	P/P/P	2
T2	N0	M0	N	P/P/Q	1	21
T3	N1a	M0	Y	P/P/Q	1
T2	N1a	M0	N	P/P/Q	1
T1c	N0	M0	N	P/P/Q	1
T2	N0	M0	N	P/P/Q	1
T2	N0	M0	N	P/P/Q	1
T2	N0	M0	N	P/P/Q	1
T2	N3a	M1	Y	P/P/Q	2
T2	N1a	M1	Y	P/P/Q	1
T1c	N0	M0	N	P/P/Q	1
T2	N1a	M0	Y	P/P/Q	2
T2	N0	M0	N	P/P/Q	2
T3	N2a	M0	Y	P/P/Q	2
T1c	N1	M0	N	P/P/Q	2
T1c	N0	M0	N	P/P/Q	1
T2	N1a	M0	N	P/P/Q	2
T1c	N0	M0	N	P/P/Q	1
T2	N2a	M0	Y	P/P/Q	2
T1c	N0	M0	Y	P/P/Q	2
T3	N2a	M1	N	P/P/Q	2
T1c	Nx	M0	N	P/P/Q	2
