# Supplementary material for: αvβ1 integrin is enriched in extracellular vesicles of metastatic breast cancer cells: A mechanism mediated by galectin‐3
Source: J Extracell Vesicles. 2022 Aug 3;11(8):e12234. doi: 10.1002/jev2.12234 (PMC9451529; doi:10.1002/jev2.12234)
Supplement: Supplementary file 6 — Supporting Information [file JEV2-11-e12234-s002.xlsx]

## Sheet: Sheet1
Species	Gene symbol	NCBI Gene ID	Forward/Reverse	Sequence (5' -> 3')
Human	GAPDH	2597	Forward	GGAGCGAGATCCCTCCAAAAT
			Reverse	GGCTGTTGTCATACTTCTCATGG
Human	LGALS1	3956	Forward	TCGCCAGCAACCTGAATCTC
			Reverse	GCACGAAGCTCTTAGCGTCA
Human	LGALS3	3958	Forward	ATGGCAGACAATTTTTCGCTCC
			Reverse	GCCTGTCCAGGATAAGCCC
Human	ITGB1	3688	Forward	CCTACTTCTGCACGATGTGATG
			Reverse	CCTTTGCTACGGTTGGTTACATT
Human	ITGAV	3685	Forward	GCTGTCGGAGATTTCAATGGT
			Reverse	TCTGCTCGCCAGTAAAATTGT
Mouse	Actb	11461	Forward	AGCCTTCCTTCTTGGGTATG
Mouse	Actb	11461	Reverse	CTTCTGCATCCTGTCAGCAA
Mouse	Acta2	11475	Forward	TGATCACCATTGGAAACGAA
Mouse	Acta2	11475	Reverse	CCCCTGACAGGACGTTGTTA
Mouse	Mmp9	17395	Forward	GCTGACTACGATAAGGACGGCA
Mouse	Mmp9	17395	Reverse	TAGTGGTGCAGGCAGAGTAGGA
